# Supplementary material for: CG4968 positively regulates the immune deficiency pathway by targeting Imd protein in Drosophila
Source: PeerJ. 2023 Feb 7;11:e14870. doi: 10.7717/peerj.14870 (PMC9912943; doi:10.7717/peerj.14870)
Supplement: Supplemental Information 1 [file peerj-11-14870-s001.xlsx]

## Sheet: Sheet1
Figure 1B		CG4968	RP49	49-rp49	rel
	GFP	26.3716	14.3207	12.0509	1
	49-1	27.5961	14.6263	12.9698	0.528897
	4	26.256	13.9221	12.3339	0.82189
	GFP	27.3545	13.6467	13.7079	1
	49-1	28.9645	14.1823	14.7822	0.474908
	4	28.0994	13.7545	14.3449	0.643066
	GFP	22.5614	15.5425	7.0189	1
	49-1	24.5145	16.0543	8.4602	0.368235
	4	22.4994	14.7615	7.7379	0.607518
Figure 1C		GFP-	GFP+	49-1+	49-3'UTR+
	1	1	23.1241	13.5422	16.3554
	2	1	15.2475	10.2547	12.5478
	3	1	21.5478	12.5987	15.6754
Figure 1D		Att	RP49	Att-rp49	rel
	1	25.5715	13.2154	12.3561	1
	2	22.2473	13.6723	8.575	13.7475
	3	23.3024	14.0573	9.2451	8.63981
	4	23.4723	14.3157	9.1566	9.1864
	1	28.4565	16.4712	11.9853	1
	2	24.1473	16.0721	8.0752	15.0329
	3	24.9024	15.9824	8.92	8.37013
	4	25.6723	16.2144	9.45785	5.76532
	1	25.4385	14.8135	10.625	1
	2	21.7473	14.5151	7.23216	10.5041
	3	22.9923	15.1561	7.8362	6.91074
	4	21.2731	13.9254	7.34765	9.696
Figure 1E		Cec	RP49	Cec-rp49	rel
	1	19.5645	13.5464	6.0181	1
	2	15.4512	14.1532	1.298	26.3567
	3	15.2715	13.4854	1.7861	18.7914
	4	16.6931	14.7825	1.9106	17.2378
	1	26.5725	14.5941	11.9784	1
	2	21.8087	14.6762	7.1325	28.7582
	3	21.4924	13.8924	7.6	20.7984
	4	23.0931	15.3516	7.7415	18.8553
	1	25.4863	16.2565	9.2298	1
	2	20.3992	15.9825	4.4167	28.1117
	3	20.7835	15.5815	5.202	16.3113
	4	22.0951	16.8483	5.2468	15.8126
Figure 1F		--	+-	+49-1	+49-2	+49-4
	1	1	18.2653	27.2651	42.0215	54.3152
	2	1	17.2658	26.3285	55.0214	48.2541
	3	1	20.1547	25.3625	44.214	69.8749
Figure 1G		Att	RP49	Att-rp49	rel
	1	22.1824	15.5448	6.6376	1
	2	18.0992	15.2328	2.8664	13.6535
	3	19.1998	16.7296	2.4702	17.9685
	4	16.2453	14.3595	1.8858	26.9423
	5	16.1869	14.7735	1.4134	37.3801
	1	28.6415	14.2564	14.3851	1
	2	26.0022	15.2645	10.7377	12.5307
	3	25.0865	15.3584	9.7281	25.2288
	4	22.8752	13.5748	9.3004	33.935
	5	22.7941	13.8982	8.8959	44.9173
	1	24.9254	15.2654	9.66	1
	2	22.4423	16.2415	6.2008	10.9982
	3	21.0743	15.9523	5.122	23.2313
	4	19.0052	14.8123	4.1929	44.2345
	5	20.3931	16.5973	3.7958	58.2506
Figure 1H		Cec	RP49	Cec-rp49	rel
	1	27.3643	14.2664	13.0979	1
	2	24.3093	15.5962	8.71305	20.8913
	3	22.7843	15.0594	7.72488	41.4414
	4	22.3657	14.9557	7.40998	51.5502
	5	20.3942	13.2652	7.12905	62.6325
	1	21.51933	15.3514	6.16794	1
	2	17.8093	15.7635	2.0458	17.4136
	3	14.9943	13.9829	1.01143	35.6669
	4	15.2957	14.7893	0.50643	50.6157
	5	16.9742	16.5812	0.39305	54.754
	1	22.5184	14.2856	8.2328	1
	2	19.3093	15.5654	3.74393	22.4535
	3	16.6963	13.5846	3.11171	34.8018
	4	17.9987	15.5847	2.41401	56.4456
	5	18.0642	16.0858	1.9784	76.3417
		----	IMD---	IMD、49--	IMD-OUT-	IMD--1-26
Figure 2A	1	1	23.2105	64.3251	58.2654	22.3325
	2	1	20.1587	69.0321	50.2541	19.3254
	3	1	24.3698	55.3697	62.3254	34.2251
Figure 2B		Att	RP49	Att-rp49	rel
	1	25.5819	15.5582	10.0237	1
	2	22.2993	16.5185	5.78084	18.9332
	3	20.2863	15.9581	4.32817	51.8227
	4	19.3787	14.5919	4.78683	37.7094
	5	20.7842	15.1542	5.62996	21.0205
	1	26.8717	13.9584	12.9133	1
	2	22.2893	13.5176	8.77166	17.6505
	3	21.9983	14.6349	7.36345	46.846
	4	21.3037	13.9717	7.33197	47.8792
	5	23.5242	14.9827	8.5415	20.7034
	1	23.6157	15.9645	7.65125	1
	2	18.2763	14.9782	3.29805	20.4383
	3	18.5563	16.3572	2.19914	43.7774
	4	17.2027	14.6517	2.55095	34.304
	5	19.2242	15.6743	3.54991	17.1643
Figure 2C		Cec	RP49	Cec-rp49	rel
	1	25.5688	16.8419	8.72691	1
	2	21.0753	16.2458	4.82952	14.9015
	3	19.3063	15.9617	3.34457	41.7105
	4	18.9127	15.3198	3.59287	35.1155
	5	21.1042	16.5115	4.59272	17.5595
	1	22.6518	15.5187	7.13307	1
	2	19.0735	15.5829	3.4906	12.488
	3	17.6934	15.6973	1.99614	35.1859
	4	16.4927	14.6955	1.7972	40.3883
	5	19.5242	16.3516	3.17263	15.5671
	1	23.2189	14.285	8.93395	1
	2	20.8735	15.2384	5.63507	9.84151
	3	18.4834	14.9287	3.55467	41.6222
	4	18.2793	14.3642	3.91508	32.4212
	5	20.2742	15.6972	4.57702	20.4912
Figure 2D		----dsGFP	IMD---dsGFP	IMD---ds49-1	IMD、49--ds49-1	IMD-OUT-ds49-1	IMD--1-26 ds49-1
	1	1	33.1512	20.3006	34.0152	31.9841	20.4157
	2	1	35.8989	22.2541	35.4461	35.5541	19.2294
	3	1	29.3256	19.1459	40.2958	29.3256	16.9856
Figure 2E		Att	RP49	Att-rp49	rel
	1	26.1654	13.6184	12.547	1
	2	22.3935	13.7294	8.66408	14.7525
	3	23.4924	14.0518	9.44057	8.61233
	4	23.2683	14.5873	8.68101	14.5805
	5	22.0342	13.1746	8.85961	12.8828
	6	24.0118	14.2697	9.74208	6.98805
	1	22.2648	15.0582	7.20654	1
	2	18.7235	15.6769	3.04657	17.8761
	3	19.2324	14.8236	4.40876	6.9537
	4	18.5383	15.2652	3.27314	15.2781
	5	17.3642	14.1157	3.24855	15.5408
	6	19.3718	15.2183	4.15345	8.29985
	1	28.6529	13.1224	15.5305	1
	2	25.5235	13.6542	11.8693	12.6507
	3	26.2234	13.8168	12.4066	8.71717
	4	25.9583	14.2913	11.667	14.5552
	5	25.9742	13.5842	12.39	8.81799
	6	27.7818	15.0677	12.7142	7.04359
Figure 2F		Cec	RP49	Cec-rp49	rel
	1	26.2159	15.1524	11.0635	1
	2	20.8235	14.5182	6.3053	27.0612
	3	21.8934	15.5253	6.3681	25.9085
	4	20.9483	14.6286	6.31974	26.7917
	5	21.4942	15.2185	6.27574	27.6214
	6	21.2818	14.6157	6.66606	21.0741
	1	27.2355	14.9812	12.2543	1
	2	21.0235	13.592	7.43151	28.3005
	3	22.9634	14.8716	8.09177	17.9076
	4	22.2183	14.6872	7.53107	26.4134
	5	23.0742	15.6319	7.4423	28.0897
	6	21.8018	13.8248	7.97698	19.3907
	1	26.2645	16.7564	9.50806	1
	2	20.7235	16.1657	4.5578	30.9155
	3	20.8234	15.6815	5.14193	20.6223
	4	19.7283	15.1155	4.61282	29.7586
	5	21.1742	16.2971	4.8771	24.7775
	6	21.9018	16.5978	5.30395	18.4316
Figure 3A		-dsGFP	+dsGFP	+ds49-1	+ds49-3’UTR
	1	1	40.1524	39.2514	37.2551
	2	1	41.2255	38.2518	40.2541
	3	1	39.6204	38.1264	39.6852
Figure 3B		Drs	RP49	Drs-rp49	rel
	1	25.5492	13.7126	11.8366	1
	2	20.8735	13.9462	6.9273	30.0501
	3	21.2234	14.2676	6.95577	29.463
	4	21.6883	14.6972	6.99109	28.7504
	1	23.5945	14.9986	8.5959	1
	2	18.9987	15.2646	3.73408	29.0773
	3	18.2434	14.2696	3.97384	24.6251
	4	19.4283	15.5941	3.8342	27.1278
	1	26.2567	15.0643	11.1924	1
	2	22.7275	16.2647	6.46281	26.531
	3	21.8351	15.2647	6.57036	24.6253
	4	23.0295	16.5875	6.44205	26.9155
Figure 3C		Met	RP49	Met-rp49	rel
	1	21.2615	13.1654	8.09609	1
	2	17.1587	14.5615	2.59723	45.2191
	3	16.8526	14.1546	2.698	42.1684
	4	16.1983	13.5498	2.6485	43.6403
	1	21.2615	13.1654	8.09609	1
	2	16.9937	14.5615	2.43223	50.6981
	3	16.6526	14.1546	2.498	48.4388
	4	16.0983	13.5498	2.5485	46.7725
	1	26.2427	15.5697	10.6729	1
	2	21.1523	16.2616	4.89065	55.0352
	3	20.2205	15.0549	5.16565	45.4839
	4	19.9205	14.8264	5.0941	47.7965
Figure 3D		--	+-	+49-1	+49-2	+49-4
	1	1	38.5259	37.2514	39.5584	39.8554
	2	1	38.5698	36.5987	38.8247	39.9815
	3	1	39.8247	38.6585	38.5578	37.9827
Figure 3E		Met	RP49	Met-rp49	rel
	1	22.2649	15.2642	7.0007	1
	2	16.6226	15.1258	1.4968	45.3773
	3	17.2906	15.7488	1.54186	43.982
	4	18.0354	16.4987	1.5367	44.1395
	5	15.9825	14.4897	1.49275	45.5048
	1	25.2833	13.2548	12.0285	1
	2	20.6821	14.1746	6.50748	45.9203
	3	22.5053	15.9792	6.5261	45.3314
	4	21.4805	14.9524	6.5281	45.2686
	5	21.6873	15.1843	6.503	46.0631
	1	27.5987	15.2648	12.3339	1
	2	22.1206	15.3577	6.76288	47.5389
	3	22.9853	16.158	6.8273	45.4628
	4	20.6805	13.8154	6.8651	44.2871
	5	21.0803	14.2723	6.808	46.0751
Figure 3F		Drs	RP49	Drs-rp49	rel
	1	25.2264	14.2641	10.9623	1
	2	21.4205	15.1548	6.26573	25.9299
	3	20.9872	14.8413	6.14589	28.1758
	4	21.6815	15.3277	6.3538	24.3943
	5	22.7653	16.5413	6.22406	26.6897
	1	21.0494	16.5715	4.47797	1
	2	14.9673	15.2178	-0.2505	26.5101
	3	15.9563	16.2469	-0.290574	27.2568
	4	15.6506	15.7868	-0.1362	24.4908
	5	15.8702	16.0547	-0.18455	25.3255
	1	28.5884	14.2584	14.33	1
	2	23.8205	14.0574	9.76318	23.6995
	3	25.2306	15.7515	9.47907	28.8577
	4	23.6517	13.5892	10.0625	19.2595
	5	25.1923	15.5756	9.61669	26.2322
Figure 5D	HA-ip	HA-lysate	ip/lysate	Rel.
	38955	25412	1.53294	1
	12942	26710	0.484538	0.316084
	42142	24322	1.73267	1.13029
	43245	27444	1.57575	1.02793
	HA-ip	HA-lysate	ip/lysate	Rel.
	62651	35054	1.78727	1
	26242	32640	0.803983	0.449838
	70362	38051	1.84915	1.03462
	68655	36055	1.90417	1.06541
	HA-ip	HA-lysate	ip/lysate	Rel.
	50641	28065	1.80442	1
	29242	30325	0.964287	0.534403
	51362	29261	1.75531	0.972782
	47855	27021	1.77103	0.981496
Figure 5E	HA-ip	HA-lysate	ip/lysate	Rel.
	67165	35971	1.8672	1
	91684	34267	2.67558	1.43294
	142123	37364	3.80374	2.03714
	HA-ip	HA-lysate	ip/lysate	Rel.
	48462	53215	0.910683	1
	68684	55261	1.2429	1.3648
	85264	49216	1.73244	1.90236
	HA-ip	HA-lysate	ip/lysate	Rel.
	32424	48424	0.669585	1
	45884	47264	0.970802	1.44986
	74454	50642	1.4702	2.19569
Figure 5F	HA-ip	HA-lysate	ip/lysate	Rel.
	72662	40217	1.80675	1
	60282	38065	1.58366	0.876525
	67262	39261	1.7132	0.948224
	71655	41025	1.74662	0.966719
	HA-ip	HA-lysate	ip/lysate	Rel.
	59204	28351	2.08825	1
	62882	29324	2.14439	1.02688
	60162	30565	1.96833	0.942573
	58655	27591	2.12587	1.01802
	HA-ip	HA-lysate	ip/lysate	Rel.
	35805	40267	0.88919	1
	34022	41029	0.829218	0.932555
	32762	38015	0.861818	0.969217
	34955	39205	0.891595	1.00271
	HA-ip	HA-lysate	ip/lysate	Rel.
	50548	50126	1.00842	1
	51052	52054	0.980751	0.972563
	50682	49526	1.02334	1.0148
	46255	48264	0.958375	0.950374
Figure 6A		att	rp49	att-rp49	rel
	ppl> -	24.6414	17.3665	7.2749	1
	ppl> +	21.1542	18.4647	2.6895	24.0073
	ppl>KD -	24.1669	17.4215	6.7454	1.44343
	ppl>KD +	23.6552	19.4621	4.1931	8.4667
	ppl>OE -	24.8923	17.6158	7.27645	0.998924
	ppl>OE+	21.0702	18.7634	2.30678	31.3006
	ppl>△otu-	23.7284	16.5563	7.17212	1.07384
	ppl>△otu+	20.7046	17.5322	3.17244	17.1776
		att	rp49	att-rp49	rel
	ppl> -	26.5184	16.4288	10.0897	1
	ppl> +	23.3507	17.6823	5.66838	21.4261
	ppl>KD -	27.7503	18.255	9.49535	1.50977
	ppl>KD +	23.7552	17.1558	6.59944	11.2374
	ppl>OE -	26.7863	16.6672	10.1191	0.979799
	ppl>OE+	22.7563	18.1643	4.59201	45.1816
	ppl>△otu-	27.7651	17.9947	9.77037	1.24773
	ppl>△otu+	22.2578	16.9174	5.34043	26.8946
		att	rp49	att-rp49	rel
	ppl> -	25.9766	15.1656	10.8109	1
	ppl> +	21.1095	14.5986	6.51093	19.6984
	ppl>KD -	27.0157	16.2493	10.7664	1.03134
	ppl>KD +	25.2305	17.2985	7.93196	7.3563
	ppl>OE -	26.7996	16.3928	10.4068	1.32327
	ppl>OE+	20.9487	14.9727	5.97603	28.5399
	ppl>△otu-	26.4357	15.9871	10.4486	1.28553
	ppl>△otu+	21.9378	15.692	6.24581	23.6723
Figure 6B		Cec	rp49	Cec-rp49	rel
	ppl> -	26.2167	16.7626	9.45414	1
	ppl> +	19.8254	15.5915	4.23392	37.2772
	ppl>KD -	26.0565	16.9187	9.13777	1.2452
	ppl>KD +	23.7827	17.7165	6.06615	10.4686
	ppl>OE -	23.8218	14.6485	9.1733	1.2149
	ppl>OE+	19.1056	15.5975	3.50819	61.6468
	ppl>△otu-	26.3157	16.5978	9.71785	0.832943
	ppl>△otu+	19.7703	15.4877	4.28264	36.0393
		Cec	rp49	Cec-rp49	rel
	ppl> -	26.2697	15.2672	11.0025	1
	ppl> +	23.1873	16.8571	6.3302	25.4982
	ppl>KD -	28.3706	17.6377	10.7329	1.20549
	ppl>KD +	21.2164	14.3897	6.82666	18.0743
	ppl>OE -	26.5265	15.6987	10.8278	1.12878
	ppl>OE+	22.5106	16.9795	5.53114	44.3661
	ppl>△otu-	26.2957	15.5956	10.7001	1.23321
	ppl>△otu+	22.3463	16.5494	5.79688	36.9024
		Cec	rp49	Cec-rp49	rel
	ppl> -	22.1296	16.2769	5.85274	1
	ppl> +	18.2608	17.2165	1.0443	28.0211
	ppl>KD -	21.7865	15.9449	5.84163	1.00773
	ppl>KD +	18.7523	16.657	2.09537	13.5232
	ppl>OE -	20.8626	14.9787	5.88382	0.97869
	ppl>OE+	16.6506	16.5971	0.05348	55.6867
	ppl>△otu-	23.5298	17.5975	5.93229	0.946353
	ppl>△otu+	19.9066	18.5916	1.31499	23.2273
Figure 6C		Drs	rp49	Drs-rp49	rel
	ppl> -	25.5486	15.7985	9.75015	1
	ppl> +	22.1879	16.6495	5.53847	18.5286
	ppl>KD -	26.3596	16.5476	9.812	0.958034
	ppl>KD +	23.2986	17.5985	5.70009	16.5649
	ppl>OE -	25.7469	16.2744	9.47247	1.21224
	ppl>OE+	21.2698	15.5976	5.67216	16.8887
	ppl>△otu-	26.5686	16.5659	10.0027	0.839388
	ppl>△otu+	22.2757	16.4499	5.8258	15.1826
		Drs	rp49	Drs-rp49	rel
	ppl> -	26.2596	16.5979	9.66178	1
	ppl> +	19.8763	14.2698	5.60651	16.6248
	ppl>KD -	25.3066	15.5988	9.7078	0.968601
	ppl>KD +	22.1572	16.5978	5.55935	17.1772
	ppl>OE -	28.3548	18.5298	9.82501	0.89302
	ppl>OE+	21.8264	16.5977	5.2287	21.6017
	ppl>△otu-	26.8286	16.9878	9.84088	0.883251
	ppl>△otu+	23.2657	17.9826	5.28304	20.8032
		Drs	rp49	Drs-rp49	rel
	ppl> -	27.2646	14.2593	13.0053	1
	ppl> +	23.7067	14.9786	8.7281	19.3895
	ppl>KD -	28.0052	14.9845	13.0207	0.9894
	ppl>KD +	24.4626	15.5269	8.93566	16.7913
	ppl>OE -	29.4354	16.5974	12.838	1.12296
	ppl>OE+	23.7535	14.5988	9.15473	14.4257
	ppl>△otu-	28.7261	15.5977	13.1284	0.918232
	ppl>△otu+	25.0571	16.4947	8.56233	21.7505
Figure 6D		Met	rp49	Met-rp49	rel
	ppl> -	24.492295	16.6119	7.88042	1
	ppl> +	18.5724	15.5976	2.97477	29.9744
	ppl>KD -	23.2435	16.5493	6.69425	2.27549
	ppl>KD +	18.5214	15.5487	2.97272	30.0169
	ppl>OE -	23.6455	15.7467	7.89884	0.987315
	ppl>OE+	19.2763	16.5977	2.6786	36.8049
	ppl>△otu-	23.2703	14.955	8.31532	0.739748
	ppl>△otu+	19.6713	16.5977	3.07358	27.9901
		Met	rp49	Met-rp49	rel
	ppl> -	23.1285	17.5944	5.53407	1
	ppl> +	15.7761	15.2498	0.52626	32.1737
	ppl>KD -	21.8702	16.2977	5.57255	0.97368
	ppl>KD +	15.2543	14.5748	0.6795	28.9315
	ppl>OE -	21.8763	16.597	5.2793	1.19315
	ppl>OE+	17.9463	17.5987	0.3476	36.4152
	ppl>△otu-	20.6175	15.5978	5.01971	1.42836
	ppl>△otu+	16.2304	15.325	0.905437	24.7376
		Met	rp49	Met-rp49	rel
	ppl> -	26.5919	16.5973	9.99452	1
	ppl> +	20.6703	15.542	5.12835	29.1653
	ppl>KD -	26.4576	16.5975	9.86014	1.09762
	ppl>KD +	22.4718	17.2549	5.21686	27.4297
	ppl>OE -	24.5508	14.9866	9.56416	1.34757
	ppl>OE+	21.851	16.7768	5.07415	30.2817
	ppl>△otu-	26.2623	16.4979	9.7644	1.17294
	ppl>△otu+	23.5178	18.7543	4.76355	37.5561
		ppl>+	ppl>+CG4968KD	ppl>+CG4968OE	ppl>+CG4968∆OTU		ppl>+	ppl>+CG4968KD	ppl>+CG4968OE	ppl>+CG4968∆OTU		ppl>+	ppl>+CG4968KD	ppl>+CG4968OE	ppl>+CG4968∆OTU
Figure 7A	0	1.79934	1.61251	1.87351	1.65151		1.64547	1.74541	1.8424	1.59121		1.74131	1.64542	1.63232	1.8622
	1	2.35541	2.54121	2.03522	2.72511		2.95261	3.0111	2.03113	1.94544		1.85654	2.26111	2.46214	1.95548
	2	3.44304	3.13262	3.16121	4.45632		4.351	4.02213	2.52551	2.355		2.76124	3.25641	3.25544	3.64842
	3	4.81517	4.56521	4.22312	5.0341		5.6641	5.121	3.5112	3.25641		3.46237	4.64112	4.41233	4.29441
	4	5.31511	5.52651	5.74212	6.54121		6.11233	6.68112	4.0514	3.91213		4.16552	5.43021	5.46941	5.95512
		ppl>+	ppl>+CG4968KD	ppl>+CG4968OE	ppl>+CG4968∆OTU		ppl>+	ppl>+CG4968KD	ppl>+CG4968OE	ppl>+CG4968∆OTU		ppl>+	ppl>+CG4968KD	ppl>+CG4968OE	ppl>+CG4968∆OTU
Figure 7B	0	100	100	100	100		100	100	100	100		100	100	100	100
	1	97.2345	96.6512	98.65	94.2532		91.5212	90.656	100	100		100	94.62	96.6566	96.7666
	2	95.5614	90.5265	94.56	90.652		85.256	84.566	100	100		100	92.323	93.62	95.6522
	3	90.5665	89.6545	93.6522	86.3526		80.5452	83.65	97.36	98.65		98.652	91.0562	90.265	90.5236
	4	88.5265	87.252	91.521	76.2652		71.263	78.6523	96.566	97.26		96.65	89.6523	86.6266	87.5457
	5	87.2652	85.65	90.2566	74.2621		69.65	71.5656	95.6512	97.0656		95.32	86.2555	84.2323	86.265
	6	86.6552	84.0256	86.2652	64.262		61.5626	62.652	94.52	95.562		92.5236	85.6541	82.4846	79.565
	7	78.565	80.562	82.5321	56.67		59.532	61.332	93.36	94.5265		91.362	83.63	81.4363	75.65
		IMD 0μg	IMD 1μg	IMD 2μg	IMD 4μg
Figure S1A	1	1	16.4	25.6	46.7
	2	1	13.3	20.32	53.3
	3	1	12.1	33.6	50.6
		IDM1μg0h	12 h	24 h	48 h
Figure S1B	1	1	14.6	24.51	23.1
	2	1	21.3	28.6	19.8
	3	1	16.7	26.5	25.5
Figure S2A		Toll△LRR 0 μg	Toll△LRR 1 μg	Toll△LRR 2 μg	Toll△LRR 4 μg
	1	1	10.4	17.6	58.9
	2	1	9.3	20.32	53.3
	3	1	12.1	21.2	50.6
Figure S2B		Toll△LRR1μg：0h	12 h	24 h	48 h
	1	1	8.62	20.62	37.2
	2	1	7.765	25.6	39.2
	3	1	8.12	21.9	28.4
Figure S4		CG4968	rp49	CG4968-rp49	rel
	ppl+	26.5974	16.2646	10.3328	1
	+CG4968OE	23.2305	15.2918	7.9387	5.25635
	+CG4968KD	27.7557	16.9514	10.8043	0.721214
		CG4968	rp49	CG4968-rp49
	ppl+	22.2647	15.1267	7.13805	1
	+CG4968OE	19.2539	14.2645	4.98938	4.43419
	+CG4968KD	24.1325	16.2646	7.86784	0.602992
		CG4968	rp49	CG4968-rp49
	ppl+	27.265	16.2643	11.0006	1
	+CG4968OE	24.1438	15.615	8.52881	4.54748
	+CG4968KD	28.3598	16.5975	11.7623	0.589806
