# Supplementary material for: CG4968 positively regulates the immune deficiency pathway by targeting Imd protein in Drosophila
Source: PeerJ. 2023 Feb 7;11:e14870. doi: 10.7717/peerj.14870 (PMC9912943; doi:10.7717/peerj.14870)
Supplement: Supplemental Information 2 [file peerj-11-14870-s002.zip]

Archive with 38 entries (33 files):
- Figure 1/
- Figure 1/FIgure 1C Tubulin.PNG
- Figure 1/Figure 1F Flag.PNG
- Figure 1/Figure 1F Tubulin.tif
- Figure 1/Figure1C Tubulin.PNG
- Figure 1/Figure1c Flag.PNG
- Figure 2/
- Figure 2/Figure 2A Falg.png
- Figure 2/Figure 2A Myc.PNG
- Figure 2/Figure 2A Tubulin.PNG
- Figure 2/Figure 2D Flag.Tif
- Figure 2/Figure 2D Myc.tif
- Figure 2/Figure 2D Tubulin.Tif
- Figure 3/
- Figure 3/Figure 3A Flag.Tif
- Figure 3/Figure 3A Tubulin.PNG
- Figure 3/Figure 3D Flag.tif
- Figure 3/Figure 3D Myc.PNG
- Figure 3/Figure 3D Tubulin.PNG
- Figure 4/
- Figure 4/FIgure 4A IP Myc.PNG
- Figure 4/Figure 4A IP-Flag.png
- Figure 4/Figure 4A Lystae Flag.PNG
- Figure 4/Figure 4B  His.Tif
- Figure 4/Figure 4B GST.PNG
- Figure 5/
- Figure 5/FIgure 5B IP Flag.PNG
- Figure 5/Figure 5A IP HA.PNG
- Figure 5/Figure 5A Lysate Flag.PNG
- Figure 5/Figure 5A Lysate HA.PNG
- Figure 5/Figure 5B IP HA.PNG
- Figure 5/Figure 5B lysate-HA.png
- Figure 5/Figure 5B lysate-Myc.png
- Figure 5/Figure 5C IP HA.PNG
- Figure 5/Figure 5C IP-Flag.png
- Figure 5/Figure 5C Lysate Myc.PNG
- Figure 5/Figure 5C lysate-HA.png
- Figure 5/Flag 5A Lysate Myc.PNG
